# Supplementary material for: Extracellular vesiculo-tubular structures associated with suberin deposition in plant cell walls
Source: Nat Commun. 2022 Mar 18;13:1489. doi: 10.1038/s41467-022-29110-0 (PMC8933581; doi:10.1038/s41467-022-29110-0)
Supplement: Supplementary file 13 — Source Data [file 41467_2022_29110_MOESM13_ESM.xlsx]

## Sheet: Fig1b_NumberEVB
Genotype	Number EVB
WT	0
WT	0
WT	0
WT	0
WT	0
WT	0
WT	0
WT	0
WT	0
WT	0
WT	0
WT	0
WT	0
WT	0
WT	0
WT	0
WT	0
WT	0
WT	0
WT	0
WT	0
WT	0
WT	0
WT	0
WT	1
WT	0
WT	0
WT	0
WT	0
WT	0
WT	0
WT	0
WT	1
WT	0
WT	0
WT	0
WT	0
WT	0
WT	0
WT	1
WT	0
WT	0
WT	0
WT	0
WT	0
WT	0
WT	0
WT	0
WT	0
esb1	0
esb1	0
esb1	0
esb1	2
esb1	4
esb1	5
esb1	5
esb1	0
esb1	5
esb1	5
esb1	1
esb1	2
esb1	2
esb1	7
esb1	1
esb1	5
esb1	4
esb1	8
esb1	3
esb1	2
esb1	3
esb1	3
esb1	2
esb1	3
esb1	5
esb1	6
esb1	8
esb1	9
esb1	4
esb1	10
esb1	11
esb1	8
esb1	6
esb1	4
esb1	3
esb1	2
esb1	8
esb1	3
esb1	4
esb1	7
esb1	3
esb1	8
esb1	2
esb1	0
casp1casp3	0
casp1casp3	0
casp1casp3	1
casp1casp3	1
casp1casp3	0
casp1casp3	1
casp1casp3	8
casp1casp3	5
casp1casp3	1
casp1casp3	2
casp1casp3	0
casp1casp3	3
casp1casp3	2
casp1casp3	1
casp1casp3	3
casp1casp3	2
casp1casp3	3
casp1casp3	3
casp1casp3	0
casp1casp3	4
casp1casp3	1
casp1casp3	2
casp1casp3	2
casp1casp3	2
casp1casp3	0
casp1casp3	2
casp1casp3	2
casp1casp3	5
casp1casp3	0
casp1casp3	1
casp1casp3	2
casp1casp3	2
casp1casp3	2
casp1casp3	4
casp1casp3	1
casp1casp3	4
casp1casp3	5
casp1casp3	5
casp1casp3	3
casp1casp3	2
casp1casp3	1
lotr2	7
lotr2	5
lotr2	3
lotr2	5
lotr2	1
lotr2	2
lotr2	0
lotr2	4
lotr2	7
lotr2	4
lotr2	1
lotr2	1
lotr2	5
lotr2	1
lotr2	0
lotr2	1
lotr2	2
lotr2	1
lotr2	2
lotr2	2
lotr2	0
lotr2	2
lotr2	3
lotr2	5
lotr2	2
lotr2	6
lotr2	3
lotr2	9
lotr2	8
lotr2	2
lotr2	2
lotr2	2
lotr2	8
lotr2	10
lotr2	5
lotr2	7
lotr2	9
lotr2	4
lotr2	9
lotr2	4
lotr2	1
lotr2	2
lotr2	7
lotr2	5
lotr2	3
lotr2	7
lotr2	5
lotr2	3
lotr2	2
lotr2	4
lotr2	7
lotr2	9
lotr2	4
lotr2	9
lotr2	5
lotr2	1
lotr2	4
lotr2	3
lotr2	7
lotr2	7
lotr2	4

## Sheet: Fig1b_NumberSuberizedCells
Genotype	Number suberized cells
WT	0
WT	0
WT	0
WT	0
WT	0
WT	0
esb1	8
esb1	8
esb1	9
esb1	9
esb1	10
casp1casp3	8
casp1casp3	9
casp1casp3	8
casp1casp3	8
casp1casp3	8
lotr2	9
lotr2	3
lotr2	2
lotr2	9
lotr2	9
lotr2	9
lotr2	9

## Sheet: Fig3c_NumberEVB
Sample	Number EVB
WT_2mm	0
WT_2mm	0
WT_2mm	0
WT_2mm	0
WT_2mm	0
WT_2mm	0
WT_2mm	0
WT_2mm	0
WT_2mm	0
WT_2mm	0
WT_2mm	0
WT_2mm	0
WT_2mm	0
WT_2mm	0
WT_2mm	0
WT_2mm	0
WT_2mm	0
WT_2mm	0
WT_2mm	0
WT_2mm	0
WT_2mm	0
WT_2mm	0
WT_2mm	0
WT_2mm	0
WT_2mm	1
WT_2mm	0
WT_2mm	0
WT_2mm	0
WT_2mm	0
WT_2mm	0
WT_2mm	0
WT_2mm	0
WT_2mm	1
WT_2mm	0
WT_2mm	0
WT_2mm	0
WT_2mm	0
WT_2mm	0
WT_2mm	0
WT_2mm	1
WT_2mm	0
WT_2mm	0
WT_2mm	0
WT_2mm	0
WT_2mm	0
WT_2mm	0
WT_2mm	0
WT_2mm	0
WT_2mm	0
WT_5mm	1
WT_5mm	3
WT_5mm	0
WT_5mm	3
WT_5mm	2
WT_5mm	2
WT_5mm	3
WT_5mm	0
WT_5mm	4
WT_5mm	2
WT_5mm	7
WT_5mm	9
WT_5mm	5
WT_5mm	2
WT_5mm	2
WT_5mm	3
WT_5mm	0
WT_5mm	1
WT_5mm	2
WT_5mm	0
WT_5mm	1
WT_5mm	6
WT_5mm	2
WT_5mm	2
WT_5mm	2
WT_5mm	0
WT_5mm	0
WT_5mm	1
WT_5mm	2
WT_5mm	1
WT_5mm	1
WT_5mm	0
WT_5mm	1
WT_5mm	0
WT_5mm	1
WT_5mm	0
WT_5mm	3
WT_5mm	1
WT_5mm	0
WT_5mm	1
WT_5mm	0
WT_5mm	3
WT_6mm	2
WT_6mm	0
WT_6mm	0
WT_6mm	3
WT_6mm	3
WT_6mm	4
WT_6mm	0
WT_6mm	2
WT_6mm	1
WT_6mm	0
WT_6mm	3
WT_6mm	1
WT_6mm	3
WT_6mm	1
WT_6mm	2
WT_6mm	1
WT_6mm	0
WT_6mm	3
WT_6mm	5
WT_6mm	1
WT_6mm	1
WT_6mm	1
WT_6mm	1
WT_6mm	3
WT_6mm	1
WT_6mm	0
WT_6mm	4
WT_6mm	1
WT_6mm	4
WT_6mm	0
WT_6mm	7
WT_6mm	6
WT_6mm	9
WT_6mm	2
WT_6mm	4
WT_6mm	2
WT_6mm	2
WT_6mm	2
WT_6mm	1
WT_6mm	0
WT_6mm	3
WT_6mm	2
WT_hypo2mm	0
WT_hypo2mm	2
WT_hypo2mm	0
WT_hypo2mm	0
WT_hypo2mm	0
WT_hypo2mm	1
WT_hypo2mm	0
WT_hypo2mm	0
WT_hypo2mm	1
WT_hypo2mm	0
WT_hypo2mm	0
WT_hypo2mm	0
WT_hypo2mm	0
WT_hypo2mm	0
WT_hypo2mm	0
WT_hypo2mm	0
WT_hypo2mm	1
WT_hypo2mm	0
WT_hypo2mm	0
WT_hypo2mm	0
WT_hypo2mm	2
WT_hypo2mm	0
WT_hypo2mm	0
WT_hypo2mm	0

## Sheet: Fig3c_NumberSuberizedCells
Sample	Number Suberized Cells
WT_2mm	0
WT_2mm	0
WT_2mm	0
WT_2mm	0
WT_2mm	0
WT_2mm	0
WT_5mm	7
WT_5mm	8
WT_5mm	3
WT_5mm	1
WT_5mm	1
WT_6mm	3
WT_6mm	3
WT_6mm	3
WT_6mm	7
WT_6mm	1
WT_hypo2mm	6
WT_hypo2mm	8
WT_hypo2mm	8

## Sheet: Fig3f_NumberEVB
Sample	Exosome
WT_Cortex_unt	0
WT_Cortex_unt	0
WT_Cortex_unt	0
WT_Cortex_unt	0
WT_Cortex_unt	0
WT_Cortex_unt	3
WT_Cortex_unt	0
WT_Cortex_unt	0
WT_Cortex_unt	1
WT_Cortex_unt	1
WT_Cortex_unt	3
WT_Cortex_unt	0
WT_Cortex_unt	3
WT_Cortex_unt	0
WT_Cortex_unt	0
WT_Cortex_unt	0
WT_Cortex_unt	0
WT_Cortex_unt	1
WT_Cortex_unt	0
WT_Cortex_unt	2
WT_Cortex_unt	2
WT_Cortex_unt	0
WT_Cortex_unt	0
WT_Cortex_unt	1
WT_Cortex_unt	0
WT_Cortex_unt	0
WT_Cortex_unt	2
WT_Cortex_unt	0
WT_Cortex_unt	0
WT_Cortex_unt	0
WT_Cortex_unt	0
WT_Cortex_unt	0
WT_Cortex_unt	0
WT_Cortex_unt	0
WT_Cortex_unt	0
WT_Cortex_unt	0
WT_Cortex_unt	0
WT_Cortex_unt	0
WT_Cortex_unt	0
WT_Cortex_unt	0
WT_Cortex_ABA	7
WT_Cortex_ABA	1
WT_Cortex_ABA	3
WT_Cortex_ABA	2
WT_Cortex_ABA	16
WT_Cortex_ABA	9
WT_Cortex_ABA	5
WT_Cortex_ABA	2
WT_Cortex_ABA	6
WT_Cortex_ABA	6
WT_Cortex_ABA	2
WT_Cortex_ABA	6
WT_Cortex_ABA	10
WT_Cortex_ABA	8
WT_Cortex_ABA	3
WT_Cortex_ABA	3
WT_Cortex_ABA	5
WT_Cortex_ABA	5
WT_Cortex_ABA	4
WT_Cortex_ABA	16
WT_Cortex_ABA	7
WT_Cortex_ABA	7
WT_Cortex_ABA	4
WT_Cortex_ABA	10
WT_Cortex_ABA	1
WT_Cortex_ABA	4
WT_Cortex_ABA	9
WT_Cortex_ABA	3
WT_Cortex_ABA	3
WT_Cortex_ABA	7
WT_Cortex_ABA	6
WT_Cortex_ABA	4
WT_Cortex_ABA	0
WT_Cortex_ABA	3
WT_Cortex_ABA	8
WT_Cortex_ABA	0
WT_Cortex_ABA	0
WT_Cortex_ABA	0
WT_Cortex_ABA	4
WT_Cortex_ABA	1
WT_Cortex_ABA	6
WT_Cortex_ABA	4
WT_Cortex_ABA	0
WT_Cortex_ABA	1
WT_Cortex_ABA	6
WT_Cortex_ABA	3
WT_Cortex_ABA	6
WT_Cortex_ABA	6
WT_Cortex_ABA	5
WT_Cortex_ABA	5
WT_Cortex_ABA	8
WT_Cortex_ABA	12
WT_Cortex_ABA	7
WT_Cortex_ABA	9
WT_Cortex_ABA	3
WT_Cortex_ABA	3

## Sheet: Fig3f_NumberSuberizedCells
Sample	Number suberized cells
WT_Cortex_unt	0
WT_Cortex_unt	0
WT_Cortex_unt	0
WT_Cortex_unt	0
WT_Cortex_unt	0
WT_Cortex_ABA	8
WT_Cortex_ABA	8
WT_Cortex_ABA	8
WT_Cortex_ABA	8
WT_Cortex_ABA	5
WT_Cortex_ABA	6
WT_Cortex_ABA	8

## Sheet: Fig4c_FYIntensity
Sample	Greyvalue
gnl1GNLLM_ABA	43.478
gnl1GNLLM_ABA	35
gnl1GNLLM_ABA	70.653
gnl1GNLLM_ABA	62
gnl1GNLLM_ABA	89.201
gnl1GNLLM_ABA	114
gnl1GNLLM_ABA	82.5
gnl1GNLLM_ABA	77.385
gnl1GNLLM_ABA	83.744
gnl1GNLLM_ABA	66.529
gnl1GNLLM_ABA	75.818
gnl1GNLLM_ABA	138.667
gnl1GNLLM_ABA	62.253
gnl1GNLLM_ABA	128.131
gnl1GNLLM_ABA	107.4
gnl1GNLLM_ABA	95.612
gnl1GNLLM_BFA	9.37
gnl1GNLLM_BFA	13
gnl1GNLLM_BFA	29.333
gnl1GNLLM_BFA	38.667
gnl1GNLLM_BFA	16.667
gnl1GNLLM_BFA	29
gnl1GNLLM_BFA	18
gnl1GNLLM_BFA	20
gnl1GNLLM_BFA	22.403
gnl1GNLLM_BFA	24.333
gnl1GNLLM_BFA	16
gnl1GNLLM_BFA	23.509
gnl1GNLLM_BFA	26.235
gnl1GNLLM_BFA	21.449
gnl1GNLLM_BFAABA	15.105
gnl1GNLLM_BFAABA	20.7
gnl1GNLLM_BFAABA	26.562
gnl1GNLLM_BFAABA	28
gnl1GNLLM_BFAABA	23.227
gnl1GNLLM_BFAABA	15
gnl1GNLLM_BFAABA	16
gnl1GNLLM_BFAABA	18
gnl1GNLLM_BFAABA	16.568
gnl1GNLLM_BFAABA	21.25
gnl1GNLLM_BFAABA	44
gnl1GNLLM_BFAABA	32.848
gnl1GNLLM_BFAABA	35
gnl1GNLLM_BFAABA	36.847
gnl1GNLLM_BFAABA	28
gnl1GNLLM_BFAABA	24.8
gnl1GNLLM_BFAABA	38
gnl1GNLLM_BFAABA	31.5
gnl1GNLLM_BFAABA	37.581
gnl1GNLLM_BFAABA	18
gnl1GNLLM_BFAABA	37
gnl1GNLLM_BFAABA	26
gnl1GNLLM_BFAABA	26.75
gnl1GNLLM_BFAABA	25
gnl1GNLLM_BFAABA	35.778
gnl1GNLLM_BFAABA	32.273
gnl1GNLLM_BFAABA	32.857
gnl1GNLLM_BFAABA	29.843
gnl1GNLLM_unt	17
gnl1GNLLM_unt	13
gnl1GNLLM_unt	15.041
gnl1GNLLM_unt	12.333
gnl1GNLLM_unt	15
gnl1GNLLM_unt	16.458
gnl1GNLLM_unt	28.565
gnl1GNLLM_unt	26
gnl1GNLLM_unt	21
gnl1GNLLM_unt	18.51
gnl1GNLLM_unt	31.769
gnl1GNLLM_unt	29.533
gnl1GNLLM_unt	25.091
gnl1GNLLM_unt	17.286
gnl1GNLLM_unt	25
gnl1GNLLM_unt	38
gnl1GNLLM_unt	37
gnl1GNLLM_unt	33
gnl1GNLLM_unt	34
gnl1GNLLM_unt	26
gnl1GNLLM_unt	25.909
gnl1GNLLM_unt	29
WT_ABA	63.446
WT_ABA	48.76
WT_ABA	48.628
WT_ABA	55.714
WT_ABA	85.499
WT_ABA	78
WT_ABA	100.895
WT_ABA	94.5
WT_ABA	219.787
WT_ABA	102.611
WT_ABA	46.112
WT_ABA	81.328
WT_ABA	115
WT_ABA	88.75
WT_ABA	77
WT_ABA	101
WT_ABA	70.923
WT_ABA	126.63
WT_ABA	82
WT_ABA	96
WT_ABA	110.8
WT_ABA	131
WT_BFA	14.047
WT_BFA	14.653
WT_BFA	41.346
WT_BFA	46.479
WT_BFA	47.321
WT_BFA	35.111
WT_BFA	21.889
WT_BFA	26.11
WT_BFA	29.802
WT_BFA	28.5
WT_BFAABA	62.5
WT_BFAABA	41.9
WT_BFAABA	84
WT_BFAABA	41.851
WT_BFAABA	173.889
WT_BFAABA	108.5
WT_BFAABA	161.4
WT_BFAABA	118.818
WT_BFAABA	92.84
WT_BFAABA	60.036
WT_BFAABA	45.333
WT_BFAABA	54.587
WT_BFAABA	98.054
WT_BFAABA	80.148
WT_BFAABA	97.198
WT_BFAABA	99.753
WT_BFAABA	170.862
WT_BFAABA	172.409
WT_BFAABA	71.154
WT_BFAABA	74
WT_BFAABA	98.122
WT_BFAABA	110.245
WT_BFAABA	61.638
WT_BFAABA	52
WT_BFAABA	77.745
WT_BFAABA	102
WT_BFAABA	45.667
WT_BFAABA	120.551
WT_unt	24.882
WT_unt	19.118
WT_unt	19
WT_unt	17.5
WT_unt	9.194
WT_unt	9.8
WT_unt	30
WT_unt	19.585
WT_unt	20
WT_unt	30.882
WT_unt	17
WT_unt	16.5
WT_unt	22.567
WT_unt	20.556

## Sheet: Fig4e_NumberEVB
Genotype	Number EVB
WT_unt	0
WT_unt	0
WT_unt	0
WT_unt	0
WT_unt	2
WT_unt	0
WT_unt	0
WT_unt	0
WT_unt	2
WT_unt	0
WT_unt	3
WT_unt	0
WT_unt	0
WT_unt	0
WT_unt	0
WT_unt	1
WT_ABA	8
WT_ABA	0
WT_ABA	0
WT_ABA	3
WT_ABA	8
WT_ABA	3
WT_ABA	3
WT_ABA	7
WT_ABA	10
WT_ABA	4
WT_ABA	5
WT_ABA	0
WT_ABA	6
WT_ABA	4
WT_ABA	0
WT_ABA	6
WT_ABA	13
WT_BFA	2
WT_BFA	1
WT_BFA	0
WT_BFA	0
WT_BFA	0
WT_BFA	0
WT_BFA	0
WT_BFA	0
WT_BFA	0
WT_BFA	2
WT_BFA	1
WT_BFA	0
WT_BFA	0
WT_BFA	0
WT_BFA	0
WT_BFA	1
WT_ABABFA	4
WT_ABABFA	6
WT_ABABFA	3
WT_ABABFA	1
WT_ABABFA	6
WT_ABABFA	3
WT_ABABFA	0
WT_ABABFA	0
WT_ABABFA	1
WT_ABABFA	1
WT_ABABFA	1
WT_ABABFA	0
WT_ABABFA	0
WT_ABABFA	3
WT_ABABFA	2
WT_ABABFA	3
gnl1GNLLM_unt	0
gnl1GNLLM_unt	0
gnl1GNLLM_unt	0
gnl1GNLLM_unt	3
gnl1GNLLM_unt	0
gnl1GNLLM_unt	0
gnl1GNLLM_unt	0
gnl1GNLLM_unt	0
gnl1GNLLM_unt	0
gnl1GNLLM_unt	0
gnl1GNLLM_unt	1
gnl1GNLLM_unt	0
gnl1GNLLM_unt	0
gnl1GNLLM_unt	0
gnl1GNLLM_unt	0
gnl1GNLLM_unt	0
gnl1GNLLM_ABA	5
gnl1GNLLM_ABA	5
gnl1GNLLM_ABA	5
gnl1GNLLM_ABA	4
gnl1GNLLM_ABA	2
gnl1GNLLM_ABA	4
gnl1GNLLM_ABA	2
gnl1GNLLM_ABA	5
gnl1GNLLM_ABA	0
gnl1GNLLM_ABA	1
gnl1GNLLM_ABA	5
gnl1GNLLM_ABA	6
gnl1GNLLM_ABA	1
gnl1GNLLM_ABA	0
gnl1GNLLM_ABA	0
gnl1GNLLM_ABA	3
gnl1GNLLM_ABA	0
gnl1GNLLM_BFA	2
gnl1GNLLM_BFA	0
gnl1GNLLM_BFA	0
gnl1GNLLM_BFA	0
gnl1GNLLM_BFA	0
gnl1GNLLM_BFA	1
gnl1GNLLM_BFA	1
gnl1GNLLM_BFA	0
gnl1GNLLM_BFA	0
gnl1GNLLM_BFA	2
gnl1GNLLM_BFA	1
gnl1GNLLM_BFA	0
gnl1GNLLM_BFA	0
gnl1GNLLM_BFA	0
gnl1GNLLM_BFA	0
gnl1GNLLM_BFA	0
gnl1GNLLM_ABABFA	1
gnl1GNLLM_ABABFA	1
gnl1GNLLM_ABABFA	1
gnl1GNLLM_ABABFA	2
gnl1GNLLM_ABABFA	0
gnl1GNLLM_ABABFA	1
gnl1GNLLM_ABABFA	0
gnl1GNLLM_ABABFA	0
gnl1GNLLM_ABABFA	1
gnl1GNLLM_ABABFA	1
gnl1GNLLM_ABABFA	2
gnl1GNLLM_ABABFA	1
gnl1GNLLM_ABABFA	0
gnl1GNLLM_ABABFA	0
gnl1GNLLM_ABABFA	0
gnl1GNLLM_ABABFA	3

## Sheet: Fig4e_NumberSuberizedCells
Genotype	Number suberized cells
WT_unt	0
WT_unt	0
WT_ABA	6
WT_ABA	7
WT_BFA	0
WT_BFA	0
WT_ABABFA	7
WT_ABABFA	5
gnl1GNLLM_unt	0
gnl1GNLLM_unt	0
gnl1GNLLM_ABA	8
gnl1GNLLM_ABA	2
gnl1GNLLM_BFA	0
gnl1GNLLM_BFA	0
gnl1GNLLM_ABABFA	0
gnl1GNLLM_ABABFA	0

## Sheet: Fig4g_FYIntensity
Sample	Greyvalue
big3_ABA	110.389
big3_ABA	148.667
big3_ABA	67.9835
big3_ABA	73.6735
big3_ABA	91
big3_ABA	48.6923
big3_ABA	45.1667
big3_ABA	75.3542
big3_ABA	73.78
big3_ABA	148.8
big3_ABA	205.39
big3_ABA	176.83
big3_ABA	73.38
big3_ABA	107.75
big3_ABA	155.6
big3_ABA	109.01
big3_ABABFA	14
big3_ABABFA	14.6154
big3_ABABFA	12
big3_ABABFA	16
big3_ABABFA	15.4
big3_ABABFA	11.0062
big3_ABABFA	15.6667
big3_ABABFA	7.33333
big3_ABABFA	13.1122
big3_ABABFA	14.9383
big3_ABABFA	12.3438
big3_ABABFA	18.8333
big3_ABABFA	12.33
big3_ABABFA	13.65
big3_ABABFA	7.97
big3_ABABFA	18.5
big3_ABABFA	11.45
big3_ABABFA	19.91
big3_ABABFA	8.38
big3_ABABFA	11.19
big3_BFA	12.1667
big3_BFA	12.9375
big3_BFA	16.3058
big3_BFA	15.6667
big3_BFA	20.4545
big3_BFA	16
big3_BFA	11.9444
big3_BFA	12.8512
big3_BFA	10.699
big3_BFA	12.1983
big3_unt	11
big3_unt	10.3333
big3_unt	9
big3_unt	12
big3_unt	7.72
big3_unt	14
big3_unt	20.4609
big3_unt	12.5
big3_unt	8.55556
big3_unt	12.4545
WT_ABA	91
WT_ABA	112
WT_ABA	53.5785
WT_ABA	65.2562
WT_ABA	66.8
WT_ABA	104.333
WT_ABA	209
WT_ABA	137.5
WT_ABA	46.6667
WT_ABA	72.0667
WT_ABA	59.62
WT_ABA	64.1071
WT_ABA	136.265
WT_ABA	98.4082
WT_ABA	107.87
WT_ABA	156.38
WT_ABABFA	40.3636
WT_ABABFA	64
WT_ABABFA	57.5859
WT_ABABFA	52.8333
WT_ABABFA	116.686
WT_ABABFA	61.7169
WT_ABABFA	180.85
WT_ABABFA	54.75
WT_ABABFA	106.13
WT_ABABFA	124.13
WT_ABABFA	55.25
WT_ABABFA	57.73
WT_ABABFA	60.63
WT_ABABFA	142.75
WT_BFA	21
WT_BFA	9.5
WT_BFA	13
WT_BFA	11.5714
WT_BFA	7.88757
WT_BFA	15.7107
WT_BFA	12.3469
WT_BFA	11
WT_BFA	10.6627
WT_BFA	16.3333
WT_BFA	9
WT_BFA	8.8595
WT_unt	9
WT_unt	10.1
WT_unt	12
WT_unt	7.35714
WT_unt	13.5858
WT_unt	16.6272
WT_unt	17.5
WT_unt	13
WT_unt	14.2449
WT_unt	8.28402

[truncated: 8 more sheets: Fig4i_NumberEVB, Fig4i_NumberSuberizedCells, FigS1d_SizeEVB, FigS1f_SizeEV, FigS2b_SizeEVB, FigS2c_SizeEV, FigS3b_NumberEVB, FigS3b_NumberSuberizedCells]
